# Supplementary material for: Cetuximab inhibits colorectal cancer development through inactivating the Wnt/β-catenin pathway and modulating PLCB3 expression
Source: Sci Rep. 2024 May 9;14:10642. doi: 10.1038/s41598-024-59676-2 (PMC11081956; doi:10.1038/s41598-024-59676-2)
Supplement: Supplementary file 12 — Supplementary Information 12. [file 41598_2024_59676_MOESM12_ESM.xlsx]

## Sheet: Sheet1
Supplementary Table 1. Post-progression survival analysis table of 9 significantly expressed overlapping genes
Post Progression Survival
Genes	P.value	HR	Low 95%CI	High 95%CI
AXIN1	0.008	1.95	1.18	3.23
CACYBP	0.012	1.9	1.14	3.14
FBXW11	0.025	1.81	1.07	3.07
FZD2	0.0043	2.69	1.33	5.47
PLCB3	0.00011	2.75	1.61	4.68
MAPK9	0.017	1.86	1.11	3.11
RAC3	0.022	1.81	1.08	3.02
RHOA	0.011	2.95	1.23	7.07
TCF7L2	0.012	0.52	0.31	0.87
Legend: The table presents the genes significantly associated with post-progression survival in CRC patients. It includes Hazard Ratios (HR) with corresponding P-values and 95% Confidence Intervals (CI), denoting the relative risk associated with each gene.
